# Supplementary material for: Schistosomicidal effects of histone acetyltransferase inhibitors against Schistosoma japonicum juveniles and adult worms in vitro
Source: PLoS Negl Trop Dis. 2024 Aug 19;18(8):e0012428. doi: 10.1371/journal.pntd.0012428 (PMC11361729; doi:10.1371/journal.pntd.0012428)
Supplement: S3 Table — This data was demonstrated in Table 3 and Fig 2. (XLS) [file pntd.0012428.s003.xls]

## Sheet: Raw data of females
Viability scores of female Schistosoma japonicum adult worms after 24h incubation of different concentrations of HAT inhibitors, PZQ and DW-3-15
	A485			C646			curcumin					PZQ	DW-3-15
Control	A(10μM）	A（30μM）	A（50μM）	C（10μM）	C（30μM）	C（50μM）	cur（20μM）	cur（40μM）	cur（60μM）	cur（80μM）	cur（100μM）	PZQ（100μM）	DW-3-15（100μM）
3	3	3	3	3	3	3	2	2	0	0	0	0	0
3	3	3	3	3	3	3	2	2	0	0	0	0	0
3	3	3	3	3	3	3	2	2	0	0	0	0	0
3	3	3	3	3	3	3	2	2	0	0	0	0	0
3	3	3	3	3	3	3	2	2	0	0	0	0	0
3	3	3	3	3	3	3	2	2	1	0	0	0	0
3	3	3	3	3	3	3	2	2	1	0	0	0	0
3	3	3	3	3	3	3	2	2	1	0	0	0	0
3	3	3	3	3	3	3	2	1	2	0	0	2	0
3	3	3	3	3	3	3	3	1	2	0	0	2	0
3	3	3	3	3	3	3	3	1	2	0	0	2	0
3	3	3	3	3	3	3	3	1	2	0	0	2	0
3	3	3	3	3	3	3	3	3	2	1	0	1	0
3	3	3	3	3	3	3	3	3	2	1	0	1	0
3	3	3	3	3	3	3	3	3	2	1	0	1	0
3	3	3	3	3	3	3	3	3	2	1	0	1	1
3	3	3	3	3	3	3	3	3	3	1	0	1	1
3	3	3	3	3	3	3	3	3	3	1	0	1	1
3	3	3	3	3	3	3	3	3	3	1	0	1	1
3	3	3	3	3	3	3	3	3	3	1	0	1	1
Viability scores of female Schistosoma japonicum adult worms after 48h incubation of different concentrations of HAT inhibitors, PZQ and DW-3-15
	A485			C646			curcumin					PZQ	DW-3-15
Control	A(10μM）	A（30μM）	A（50μM）	C（10μM）	C（30μM）	C（50μM）	cur（20μM）	cur（40μM）	cur（60μM）	cur（80μM）	cur（100μM）	PZQ（100μM）	DW-3-15（100μM）
3	2	3	2	2	2	2	2	0	0	0	0	0	0
3	3	3	2	2	2	2	2	0	0	0	0	0	0
3	3	3	2	2	2	2	2	0	0	0	0	0	0
3	3	3	2	2	3	2	2	0	0	0	0	0	0
3	3	3	2	3	3	3	2	0	0	0	0	0	0
3	3	3	3	3	3	3	2	0	1	0	0	0	0
3	3	3	3	3	3	3	2	1	1	0	0	0	0
3	3	3	3	3	3	3	2	1	1	0	0	0	0
3	3	3	3	3	3	3	2	1	0	0	0	0	0
3	3	3	3	3	3	3	2	1	0	0	0	0	0
3	3	3	3	3	3	3	0	1	0	0	0	0	0
3	3	3	3	3	3	3	1	1	0	0	0	0	0
3	3	3	3	3	3	3	1	1	0	0	0	1	0
3	3	3	3	3	3	3	1	1	0	0	0	1	0
3	3	3	3	3	3	3	1	2	0	0	0	1	0
3	3	3	3	3	3	3	1	2	0	0	0	1	0
3	3	3	3	3	3	3	3	2	0	0	0	1	0
3	3	3	3	3	3	3	3	2	0	0	0	1	0
3	3	3	3	3	3	3	3	2	0	0	0	1	0
3	3	3	3	3	3	3	3	2	0	0	0	1	0
Viability scores of female Schistosoma japonicum adult worms after 72h incubation of different concentrations of HAT inhibitors, PZQ and DW-3-15
	A485			C646			curcumin					PZQ	DW-3-15
Control	A(10μM）	A（30μM）	A（50μM）	C（10μM）	C（30μM）	C（50μM）	cur（20μM）	cur（40μM）	cur（60μM）	cur（80μM）	cur（100μM）	PZQ（100μM）	DW-3-15（100μM）
3	2	3	2	2	2	2	2	0	0	0	0	0	0
3	2	3	2	2	2	2	2	0	0	0	0	0	0
3	2	3	2	2	2	2	2	0	0	0	0	0	0
3	3	3	2	2	2	2	2	0	0	0	0	0	0
3	3	3	3	2	2	2	2	0	0	0	0	0	0
3	3	3	3	2	3	2	2	0	0	0	0	0	0
3	3	3	3	2	3	2	2	0	0	0	0	0	0
3	3	3	3	3	3	2	2	0	0	0	0	0	0
3	3	3	3	3	3	2	1	0	0	0	0	0	0
3	3	3	3	3	3	3	0	0	0	0	0	0	0
3	3	3	3	3	3	3	0	0	0	0	0	0	0
3	3	3	3	3	3	3	1	0	0	0	0	0	0
3	3	3	3	3	3	3	1	0	0	0	0	0	0
3	3	3	3	3	3	3	1	0	0	0	0	0	0
3	3	3	3	3	3	3	1	0	0	0	0	0	0
3	3	3	3	3	3	3	1	0	0	0	0	0	0
3	3	3	3	3	3	3	0	0	0	0	0	0	0
3	3	3	3	3	3	3	0	0	0	0	0	1	0
3	3	3	3	3	3	3	3	0	0	0	0	1	0
3	3	3	3	3	3	3	3	0	0	0	0	1	0
